# Supplementary material for: Dietary Effects, Age, and Urban–Rural Dynamics in Shaping Gut Microbiota of Elderly Vietnamese: A Cross-Sectional Study
Source: Microorganisms. 2025 Dec 9;13(12):2803. doi: 10.3390/microorganisms13122803 (PMC12735460; doi:10.3390/microorganisms13122803)
Supplement: Supplementary file 1 [file microorganisms-13-02803-s001.zip]

Archive with 1 entries (1 files):
- microorganisms-3957723-supplementary.pdf
